# Supplementary material for: Two Novel Yersinia pestis Bacteriophages with a Broad Host Range: Potential as Biocontrol Agents in Plague Natural Foci
Source: Viruses. 2022 Dec 8;14(12):2740. doi: 10.3390/v14122740 (PMC9785759; doi:10.3390/v14122740)
Supplement: Supplementary file 1 [file viruses-14-02740-s001.zip]

Archive with 4 entries (4 files):
- Supplemental FigureS1.pdf
- Supplemental Table S1.pdf
- Supplemental Table S2.xls
- Supplemental Table S3.xls
