# Supplementary material for: Two Novel Yersinia pestis Bacteriophages with a Broad Host Range: Potential as Biocontrol Agents in Plague Natural Foci
Source: Viruses. 2022 Dec 8;14(12):2740. doi: 10.3390/v14122740 (PMC9785759; doi:10.3390/v14122740)
Supplement: Supplementary file 1 [file viruses-14-02740-s001.zip › Supplemental Table S3.xls]

## Sheet: GMS130-R Annotations
Locus	Start	End	Length	Direction	Gene	function type	Product
GMS130_0001	1	2235	2235	reverse	rIIA	Lysis	Phage rIIA lysis inhibitor
GMS130_0002	2243	2446	204	reverse	hypothetical protein	Unknown function	hypothetical protein
GMS130_0003	2427	2711	285	reverse	hypothetical protein	Unknown function	hypothetical protein
GMS130_0004	2790	2942	153	reverse	hypothetical protein	Unknown function	hypothetical protein
GMS130_0005	2983	4833	1851	reverse	gp39	DNA replication, recombination, repair, packaging and processing	Phage DNA topoisomerase large subunit (EC 5.99.1.3)
GMS130_0006	4902	5306	405	reverse	hypothetical protein	Unknown function	hypothetical protein
GMS130_0007	5314	5574	261	reverse	hypothetical protein	Unknown function	hypothetical protein
GMS130_0008	5581	5757	177	reverse	hypothetical protein	Unknown function	Phage protein
GMS130_0009	5759	6130	372	reverse	hypothetical protein	Unknown function	Phage protein
GMS130_0010	6123	6347	225	reverse	tRNA modifie	Translation	modifier of suppressor tRNAs
GMS130_0011	6395	6886	492	reverse	motB	Transcription	Transcriptional regulator
GMS130_0012	6961	7716	756	reverse	hypothetical protein	Unknown function	hypothetical protein
GMS130_0013	7716	7973	258	reverse	hypothetical protein	Unknown function	hypothetical protein
GMS130_0014	8041	8724	684	reverse	dexA	Nucleotide metabolism	exonuclease
GMS130_0015	8717	8956	240	reverse	hypothetical protein	Unknown function	hypothetical protein
GMS130_0016	8949	10277	1329	reverse	dda	DNA replication, recombination, repair, packaging and processing	DNA helicase, phage-associated
GMS130_0017	10274	10570	297	reverse	Dda.1	DNA replication, recombination, repair, packaging and processing	Dda.1 conserved hypothetical protein
GMS130_0018	10575	11318	744	reverse	srd	Transcription	putative Srd anti-sigma factor
GMS130_0019	11475	12089	615	reverse	modB	Translation	ADP-ribosylase
GMS130_0020	12134	12694	561	reverse	modB	Translation	ADP-ribosylase
GMS130_0021	12751	12984	234	reverse	hypothetical protein	Unknown function	hypothetical protein
GMS130_0022	12981	13160	180	reverse	hypothetical protein	Unknown function	hypothetical protein
GMS130_0023	13160	13648	489	reverse	modA.3	Transcription	ModA.3 conserved hypothetical protein
GMS130_0024	13645	13794	150	reverse	hypothetical protein	Unknown function	hypothetical protein
GMS130_0025	13791	13985	195	reverse	Srh	Transcription	Srh transcription modulator
GMS130_0026	13986	14345	360	reverse	mrh.1	Transcription	Mrh.1 conserved hypothetical protein
GMS130_0027	14342	14539	198	reverse	hypothetical protein	Unknown function	hypothetical protein
GMS130_0028	14617	14850	234	reverse	soc	Virion proteins(Head)	Phage capsid and scaffold
GMS130_0029	14892	15173	282	reverse	hypothetical protein	Unknown function	hypothetical protein
GMS130_0030	15173	15691	519	reverse	gp56	Nucleotide metabolism	dCTPase
GMS130_0031	15776	15973	198	forward	hypothetical protein	Unknown function	Phage protein
GMS130_0032	16082	17110	1029	reverse	gp58	DNA replication, recombination, repair, packaging and processing	DNA primase (EC 2.7.7.-) / DNA helicase (EC 3.6.1.-), phage-associated
GMS130_0033	17143	17310	168	reverse	hypothetical protein	Unknown function	gp61.1 conserved hypothetical protein
GMS130_0034	17496	17717	222	reverse	hypothetical protein	Unknown function	Phage protein
GMS130_0035	17719	18078	360	reverse	hypothetical protein	Unknown function	hypothetical protein
GMS130_0036	18080	18514	435	reverse	hypothetical protein	Unknown function	Phage protein
GMS130_0037	18516	18809	294	reverse	sp	Lysis	spackle periplasmic protein
GMS130_0038	18870	19073	204	reverse	RNA endonuclease	Lysis	discriminator of mRNA degradation
GMS130_0039	19074	19391	318	reverse	hypothetical protein	Unknown function	hypothetical protein
GMS130_0040	19460	19762	303	reverse	hypothetical protein	Unknown function	hypothetical protein
GMS130_0041	19841	20089	249	reverse	hypothetical protein	Unknown function	hypothetical protein
GMS130_0042	20179	21609	1431	reverse	gp41	DNA replication, recombination, repair, packaging and processing	DNA primase/helicase, phage-associated
GMS130_0043	21603	21944	342	reverse	gp40	Virion proteins(Head)	Phage capsid and scaffold
GMS130_0044	21937	23115	1179	reverse	UVSX	DNA replication, recombination, repair, packaging and processing	recombination protein
GMS130_0045	23195	23323	129	reverse	hypothetical protein	Unknown function	[Enterobacteria phage vB_EcoM-VR7.]
GMS130_0046	23351	23458	108	reverse	hypothetical protein	Unknown function	hypothetical protein
GMS130_0047	23458	23961	504	reverse	hypothetical protein	Unknown function	hypothetical protein
GMS130_0048	23970	24113	144	reverse	hypothetical protein	Unknown function	hypothetical protein
GMS130_0049	24110	24397	288	reverse	imm	Host or phage interactions	immunity to superinfection membrane protein
GMS130_0050	24425	27139	2715	reverse	DNA polymerase	DNA replication, recombination, repair, packaging and processing	DNA polymerase (EC 2.7.7.7), phage-associated
GMS130_0051	27230	27598	369	reverse	regA	Translation	Phage endoribonulcease translational repressor of early genes, regA
GMS130_0052	27600	28178	579	reverse	gp62	DNA replication, recombination, repair, packaging and processing	Phage DNA polymerase clamp loader subunit Gp62
GMS130_0053	28169	29128	960	reverse	gp44	DNA replication, recombination, repair, packaging and processing	Replication factor C small subunit / Phage DNA polymerase clamp loader subunit
GMS130_0054	29185	29880	696	reverse	gp45	DNA replication, recombination, repair, packaging and processing	Sliding clamp DNA polymerase accessory protein, phage associated
GMS130_0055	29911	30318	408	reverse	rpbA	Transcription	RNA polymerase binding protein
GMS130_0056	30343	30534	192	reverse	hypothetical protein	Unknown function	hypothetical protein
GMS130_0057	30569	32251	1683	reverse	gp46	DNA replication, recombination, repair, packaging and processing	Phage recombination-related endonuclease Gp46
GMS130_0058	32248	32454	207	reverse	hypothetical protein	Unknown function	Phage protein
GMS130_0059	32441	32704	264	reverse	hypothetical protein	Unknown function	hypothetical protein
GMS130_0060	32701	33720	1020	reverse	gp47	Nucleotide metabolism	Phage recombination-related endonuclease Gp47
GMS130_0061	33918	34091	174	reverse	hypothetical protein	Unknown function	hypothetical protein
GMS130_0062	34150	34356	207	reverse	hypothetical protein	Unknown function	hypothetical protein
GMS130_0063	34340	34651	312	reverse	hypothetical protein	Unknown function	hypothetical protein
GMS130_0064	34653	34886	234	reverse	gp55	Transcription	a-gt.5 hypothetical protein
GMS130_0065	34870	35427	558	reverse	gp55	Transcription	T4-like phage RNA polymerase sigma factor for late transcription
GMS130_0066	35476	35742	267	reverse	hypothetical protein	Unknown function	hypothetical protein
GMS130_0067	35742	36008	267	reverse	hypothetical protein	Unknown function	hypothetical protein
GMS130_0068	36001	36264	264	reverse	hypothetical protein	Unknown function	hypothetical protein
GMS130_0069	36261	36587	327	reverse	hypothetical protein	Unknown function	hypothetical protein
GMS130_0070	36660	36857	198	reverse	hypothetical protein	Unknown function	Phage protein
GMS130_0071	36858	36989	132	reverse	hypothetical protein	Unknown function	hypothetical protein
GMS130_0072	36997	37290	294	reverse	hypothetical protein	Unknown function	hypothetical protein
GMS130_0073	37293	37547	255	reverse	hypothetical protein	Unknown function	Phage protein
GMS130_0074	37544	37726	183	reverse	hypothetical protein	Unknown function	hypothetical protein
GMS130_0075	37794	38111	318	reverse	nrdH	Nucleotide metabolism	Glutaredoxin
GMS130_0076	38092	38391	300	reverse	hypothetical protein	Unknown function	hypothetical protein
GMS130_0077	38388	38603	216	reverse	predicted membrane protein	Predicted integral membrance or periplasmic proteins	predicted membrane protein
GMS130_0078	38612	38725	114	reverse	hypothetical protein	Unknown function	Phage protein
GMS130_0079	38718	39188	471	reverse	nrdG	Nucleotide metabolism	Ribonucleotide reductase of class III (anaerobic), activating protein (EC 1.97.1.4)
GMS130_0080	39185	41002	1818	reverse	nrdD	Nucleotide metabolism	Ribonucleotide reductase of class III (anaerobic), large subunit (EC 1.17.4.2)
GMS130_0081	40999	41139	141	reverse	endonuclease VII	Nucleotide metabolism	EndoVII packaging and recombination endonuclease VII
GMS130_0082	41198	42274	1077	reverse	hypothetical protein	Unknown function	hypothetical protein
GMS130_0083	42313	42498	186	reverse	hypothetical protein	Unknown function	Phage protein
GMS130_0084	42488	42631	144	reverse	hypothetical protein	Unknown function	Phage protein
GMS130_0085	42621	42929	309	reverse	hypothetical protein	Unknown function	hypothetical protein
GMS130_0086	42926	43114	189	reverse	hypothetical protein	Unknown function	Phage protein
GMS130_0087	43111	43272	162	reverse	hypothetical protein	Unknown function	hypothetical protein
GMS130_0088	43269	43532	264	reverse	thioredoxin	Nucleotide metabolism	thioredoxin
GMS130_0089	43525	43770	246	reverse	Thioredoxin	Nucleotide metabolism	Thioredoxin, phage-associated
GMS130_0090	43757	43936	180	reverse	hypothetical protein	Unknown function	hypothetical protein
GMS130_0091	43929	44216	288	reverse	Thioredoxin	Nucleotide metabolism	Thioredoxin, phage-associated
GMS130_0092	44213	45202	990	reverse	hypothetical protein	Unknown function	hypothetical protein
GMS130_0093	45261	46142	882	reverse	Thioredoxin	Nucleotide metabolism	Thioredoxin, phage-associated
GMS130_0094	46144	46344	201	reverse	hypothetical protein	Unknown function	[Enterobacteria phage IME08.]
GMS130_0095	46347	47189	843	reverse	Thioredoxin	Nucleotide metabolism	Thioredoxin, phage-associated
GMS130_0096	47253	47777	525	reverse	Thioredoxin	Nucleotide metabolism	Thioredoxin, phage-associated
GMS130_0097	47846	48148	303	reverse	hypothetical protein	Unknown function	hypothetical protein
GMS130_0098	48155	48361	207	reverse	hypothetical protein	Unknown function	hypothetical protein
GMS130_0099	48473	48754	282	reverse	hypothetical protein	Unknown function	hypothetical protein
GMS130_0100	49014	50024	1011	reverse	Thioredoxin	Nucleotide metabolism	Thioredoxin, phage-associated
GMS130_0101	50021	50473	453	reverse	hypothetical protein	Unknown function	Phage protein
GMS130_0102	50484	51044	561	reverse	hypothetical protein	Unknown function	hypothetical protein
GMS130_0103	51055	51270	216	reverse	hypothetical protein	Unknown function	hypothetical protein
GMS130_0104	51270	51365	96	reverse	hypothetical protein	Unknown function	hypothetical protein
GMS130_0105	51362	51619	258	reverse	hypothetical protein	Unknown function	hypothetical protein
GMS130_0106	51619	51801	183	reverse	hypothetical protein	Unknown function	hypothetical protein
GMS130_0107	51806	52042	237	reverse	hypothetical protein	Unknown function	[Shigella phage SP18.]
GMS130_0108	52042	52245	204	reverse	hypothetical protein	Unknown function	hypothetical protein
GMS130_0109	52346	52729	384	reverse	hypothetical protein	Unknown function	Phage protein
GMS130_0110	52719	53012	294	reverse	hypothetical protein	Unknown function	hypothetical protein
GMS130_0111	53085	53360	276	reverse	hypothetical protein	Unknown function	Phage protein
GMS130_0112	53368	53940	573	reverse	TK	Nucleotide metabolism	Thymidine kinase (EC 2.7.1.21)
GMS130_0113	53950	54135	186	reverse	hypothetical protein	Unknown function	hypothetical protein
GMS130_0114	54132	54359	228	reverse	hypothetical protein	Unknown function	hypothetical protein
GMS130_0115	54519	54998	480	reverse	hypothetical protein	Unknown function	hypothetical protein
GMS130_0116	54995	55354	360	reverse	vs	Translation	Valyl-tRNA synthetase
GMS130_0117	55357	55899	543	reverse	hypothetical protein	Unknown function	Vs.1 conserved hypothetical protein
GMS130_0118	55910	56368	459	reverse	regB	Translation	RegB site-specific RNA endonuclease
GMS130_0119	56425	56730	306	reverse	hypothetical protein	Unknown function	hypothetical protein
GMS130_0120	56730	57008	279	reverse	hypothetical protein	Unknown function	Phage protein
GMS130_0121	57005	57223	219	reverse	hypothetical protein	Unknown function	hypothetical protein
GMS130_0122	57216	57509	294	reverse	hypothetical protein	Unknown function	Phage protein
GMS130_0123	57509	58054	546	reverse	hypothetical protein	Unknown function	Phage protein
GMS130_0124	58217	58516	300	reverse	hypothetical protein	Unknown function	hypothetical protein
GMS130_0125	58574	58837	264	reverse	hypothetical protein	Unknown function	hypothetical protein
GMS130_0126	58886	59293	408	reverse	denV	Nucleotide metabolism	Phage endonuclease
GMS130_0127	59349	59837	489	reverse	E	Lysis	Phage lysozyme R (EC 3.2.1.17)
GMS130_0128	59864	60316	453	reverse	nudE	Nucleotide metabolism	nudix hydrolase
GMS130_0129	60309	60545	237	reverse	hypothetical protein	Unknown function	hypothetical protein
GMS130_0130	60669	61253	585	reverse	predicted membrane protein	Predicted integral membrance or periplasmic proteins	predicted membrane protein
GMS130_0131	61253	61942	690	reverse	hypothetical protein	Unknown function	hypothetical protein
GMS130_0132	62002	62961	960	reverse	hypothetical protein	Unknown function	hypothetical protein
GMS130_0133	62975	63142	168	reverse	hypothetical protein	Unknown function	hypothetical protein
GMS130_0134	63153	63353	201	reverse	hypothetical protein	Unknown function	hypothetical protein
GMS130_0135	63418	63747	330	reverse	hypothetical protein	Unknown function	Phage protein
GMS130_0136	63778	64005	228	reverse	hypothetical protein	Unknown function	hypothetical protein
GMS130_0137	63999	64232	234	reverse	hypothetical protein	Unknown function	hypothetical protein
GMS130_0138	64242	64469	228	reverse	hypothetical protein	Unknown function	hypothetical protein
GMS130_0139	64479	64676	198	reverse	hypothetical protein	Unknown function	hypothetical protein
GMS130_0140	64686	64967	282	reverse	hypothetical protein	Unknown function	hypothetical protein
GMS130_0141	64977	65267	291	reverse	hypothetical protein	Unknown function	hypothetical protein
GMS130_0142	65264	65617	354	reverse	e.3	Virion proteins(Head)	e.3 conserved hypothetical protein
GMS130_0143	65604	65963	360	reverse	predicted membrane protein	Predicted integral membrance or periplasmic proteins	predicted membrane protein
GMS130_0144	65938	66492	555	reverse	hypothetical protein	Unknown function	Phage protein
GMS130_0145	66537	67130	594	reverse	hypothetical protein	Unknown function	hypothetical protein
GMS130_0146	67206	67604	399	reverse	hypothetical protein	Unknown function	hypothetical protein
GMS130_0147	67639	67944	306	reverse	hypothetical protein	Unknown function	hypothetical protein
GMS130_0148	68028	68471	444	reverse	hypothetical protein	Unknown function	hypothetical protein
GMS130_0149	68555	68980	426	reverse	hypothetical protein	Unknown function	hypothetical protein
GMS130_0150	69426	69665	240	reverse	hypothetical protein	Unknown function	hypothetical protein
GMS130_0151	69684	69756	73	reverse	tRNA-Arg-TCT	Translation	tRNA-Arg-TCT
GMS130_0152	69764	69835	72	reverse	tRNA-Asn-GTT	Translation	tRNA-Asn-GTT
GMS130_0153	69843	69914	72	reverse	tRNA-Met-CAT	Translation	tRNA-Met-CAT
GMS130_0154	70008	70388	381	reverse	hypothetical protein	Unknown function	Phage protein
GMS130_0155	70390	70575	186	reverse	Trna.4	Virion proteins(Head)	Trna.4 conserved hypothetical protein
GMS130_0156	70633	70911	279	reverse	hypothetical protein	Unknown function	hypothetical protein
GMS130_0157	70967	71266	300	reverse	hypothetical protein	Unknown function	hypothetical protein
GMS130_0158	71275	71547	273	reverse	hypothetical protein	Unknown function	hypothetical protein
GMS130_0159	71556	71888	333	reverse	hypothetical protein	Unknown function	hypothetical protein
GMS130_0160	71952	72407	456	reverse	gp57B	Translation	57B conserved hypothetical protein
GMS130_0161	72407	72640	234	reverse	gp57	Chaperonins/assembly catalysts	Phage tail fiber assembly protein
GMS130_0162	72640	73317	678	reverse	gp1	Nucleotide metabolism	gp1 deoxynucleoside monophosphate kinase
GMS130_0163	73314	73913	600	reverse	gp3	Virion proteins(Tail)	Phage tail completion protein
GMS130_0164	73999	74823	825	reverse	gp2	Virion proteins(Head)	DNA end protector protein
GMS130_0165	74820	75269	450	reverse	gp4	Virion proteins(Head)	head completion protein
GMS130_0166	75318	75920	603	forward	gp53	Virion proteins(Tail)	baseplate wedge subunit
GMS130_0167	75917	77659	1743	forward	gp5	Virion proteins(Tail)	Phage baseplate hub structural protein / Phage lysozyme R (EC 3.2.1.17)
GMS130_0168	77694	78191	498	forward	gp5.1	Virion proteins(Neck)	neck protein
GMS130_0169	78191	78484	294	forward	gp5.4	Virion proteins(Tail)	baseplate puncturing device
GMS130_0170	78493	80451	1959	forward	gp6	Virion proteins(Tail)	baseplate wedge subunit
GMS130_0171	80480	83575	3096	forward	gp7	Virion proteins(Tail)	Phage baseplate wedge initiator (T4-like gp7)
GMS130_0172	83568	84572	1005	forward	gp8	Virion proteins(Tail)	baseplate wedge tail fiber connector
GMS130_0173	84637	85506	870	forward	gp8	Virion proteins(Tail)	Phage baseplate wedge tail fiber connector (T4-like gp9)
GMS130_0174	85506	87317	1812	forward	gp10	Virion proteins(Tail)	baseplate wedge subunit and tail pin
GMS130_0175	87317	87982	666	forward	gp11	Virion proteins(Tail)	Phage baseplate wedge tail fiber connector (T4-like gp9)
GMS130_0176	87982	89517	1536	forward	gp12	Virion proteins(Tail)	Phage straight tail fiber (short tail fiber) (T4-like gp12)
GMS130_0177	89527	91104	1578	forward	wac	Virion proteins(Neck)	Phage neck whiskers
GMS130_0178	91156	92094	939	forward	gp13	Virion proteins(Neck)	Phage neck protein
GMS130_0179	92094	92729	636	forward	homing endonuclease	Homing endonucleases and homologs	homing endonuclease
GMS130_0180	92722	93510	789	forward	gp14	Virion proteins(Neck)	Phage neck protein
GMS130_0181	93602	94429	828	forward	gp15	Virion proteins(Tail)	Phage tail completion protein
GMS130_0182	94426	94917	492	forward	terminase	DNA replication, recombination, repair, packaging and processing	Phage terminase, small subunit
GMS130_0183	94901	96733	1833	forward	terminase	DNA replication, recombination, repair, packaging and processing	Phage terminase, large subunit
GMS130_0184	96766	98745	1980	forward	tail sheath	Virion proteins(Tail)	Phage tail sheath
GMS130_0185	98813	99418	606	forward	gp19.1	DNA replication, recombination, repair, packaging and processing	gp19.1 hypothetical protein
GMS130_0186	99614	100105	492	forward	gp19	Virion proteins(Tail)	tail fibers protein
GMS130_0187	100163	101737	1575	forward	gp20	Virion proteins(Head)	putative portal vertex protein
GMS130_0188	101737	101988	252	forward	prohead core protein	Virion proteins(Head)	Phage prohead core protein
GMS130_0189	101988	102416	429	forward	gp68	Virion proteins(Head)	Phage capsid and scaffold
GMS130_0190	102416	103054	639	forward	gp21	Chaperonins/assembly catalysts	Phage prohead assembly (scaffolding) protein
GMS130_0191	103087	103905	819	forward	gp22	Chaperonins/assembly catalysts	Phage prohead assembly (scaffolding) protein
GMS130_0192	103927	105486	1560	forward	gp23	Virion proteins(Head)	major capsid protein
GMS130_0193	105537	105818	282	reverse	hypothetical protein	Unknown function	hypothetical protein
GMS130_0194	105926	107206	1281	forward	gp24	Virion proteins(Head)	capsid vertex protein
GMS130_0195	107207	108490	1284	forward	gp24	Virion proteins(Head)	capsid vertex protein
GMS130_0196	108509	109516	1008	reverse	rnlB	Transcription	RNA ligase
GMS130_0197	109647	109910	264	reverse	hypothetical protein	Unknown function	hypothetical protein
GMS130_0198	109907	110098	192	reverse	hypothetical protein	Unknown function	hypothetical protein
GMS130_0199	110167	110280	114	forward	hypothetical protein	Unknown function	hypothetical protein
GMS130_0200	110277	111125	849	reverse	capsid and scaffold protein	Virion proteins(Head)	capsid and scaffold protein
GMS130_0201	111135	111800	666	reverse	inh	Virion proteins(Head)	Inh inhibitor of gp21 prohead protease
GMS130_0202	111855	113354	1500	forward	uvsW_2	DNA replication, recombination, repair, packaging and processing	Phage DNA helicase
GMS130_0203	113354	113581	228	forward	uvsW_1	DNA replication, recombination, repair, packaging and processing	Phage DNA helicase
GMS130_0204	113640	113807	168	reverse	UvsY.2	Predicted integral membrance or periplasmic proteins	UvsY.2
GMS130_0205	113836	113952	117	reverse	hypothetical protein	Unknown function	hypothetical protein
GMS130_0206	113949	114383	435	reverse	uvsY	DNA replication, recombination, repair, packaging and processing	Single stranded DNA-binding protein, phage-associated
GMS130_0207	114437	114682	246	reverse	gp25	Virion proteins(Tail)	baseplate wedge subunit
GMS130_0208	114827	115450	624	reverse	gp26	Virion proteins(Tail)	Phage baseplate hub subunit
GMS130_0209	115504	116256	753	forward	gp51	Virion proteins(Tail)	Phage baseplate
GMS130_0210	116253	117422	1170	forward	gp27	Virion proteins(Tail)	baseplate hub subunit
GMS130_0211	117511	117894	384	forward	Phage baseplate hub CDS	Virion proteins(Tail)	Phage baseplate hub
GMS130_0212	117887	119632	1746	forward	gp29	Virion proteins(Tail)	Phage baseplate hub
GMS130_0213	119641	120735	1095	forward	gp48	Virion proteins(Tail)	Phage baseplate tail tube cap (T4-like gp48)
GMS130_0214	120735	121694	960	forward	gp54	Virion proteins(Tail)	tail assembly protein
GMS130_0215	121722	122045	324	reverse	hypothetical protein	Unknown function	hypothetical protein
GMS130_0216	122077	124137	2061	reverse	alt	Transcription	RNA polymerase ADP-ribosylase
GMS130_0217	124195	125727	1533	reverse	gp30	DNA replication, recombination, repair, packaging and processing	DNA ligase, phage-associated
GMS130_0218	125737	126015	279	reverse	gp30.1	Virion proteins(Tail)	gp30.1 conserved hypothetical protein
GMS130_0219	126015	126839	825	reverse	hypothetical protein	Unknown function	hypothetical protein
GMS130_0220	126836	127294	459	reverse	hypothetical protein	Unknown function	phage T4-like protein, non-cyanophages only # T4 GC 1630
GMS130_0221	127287	127499	213	reverse	hypothetical protein	Unknown function	hypothetical protein
GMS130_0222	127501	127695	195	reverse	hypothetical protein	Unknown function	hypothetical protein
GMS130_0223	127695	127982	288	reverse	hypothetical protein	Unknown function	Phage protein
GMS130_0224	128098	128259	162	reverse	hypothetical protein	Unknown function	hypothetical protein
GMS130_0225	128658	129047	390	reverse	rIII	Lysis	rIII lysis inhibition accessory protein
GMS130_0226	129070	129393	324	reverse	gp31	Chaperonins/assembly catalysts	Phage capsid assembly chaperone
GMS130_0227	129449	129748	300	reverse	tail fibers	Virion proteins(Tail)	Phage tail fibers
GMS130_0228	129751	129984	234	reverse	tail fibers	Virion proteins(Tail)	Phage tail fibers
GMS130_0229	129984	130565	582	reverse	cd	Nucleotide metabolism	dCMP deaminase (EC 3.5.4.12)
GMS130_0230	130566	130904	339	reverse	Cd.1	Predicted integral membrance or periplasmic proteins	Cd.1 conserved hypothetical protein
GMS130_0231	130901	131146	246	reverse	hypothetical protein	Unknown function	hypothetical protein
GMS130_0232	131146	131688	543	reverse	hypothetical protein	Unknown function	hypothetical protein
GMS130_0233	131749	132027	279	reverse	hypothetical protein	Unknown function	hypothetical protein
GMS130_0234	132100	132315	216	reverse	hypothetical protein	Unknown function	hypothetical protein
GMS130_0235	132308	132505	198	reverse	hypothetical protein	Unknown function	hypothetical protein
GMS130_0236	132505	133410	906	reverse	pseT	Nucleotide metabolism	3'-phosphatase, 5'-polynucleotide kinase, phage-associated
GMS130_0237	133407	133706	300	reverse	hypothetical protein	Unknown function	hypothetical protein
GMS130_0238	133703	134200	498	reverse	hypothetical protein	Unknown function	hypothetical protein
GMS130_0239	134228	134335	108	reverse	hypothetical protein	Unknown function	hypothetical protein
GMS130_0240	134332	134622	291	reverse	Rz1	Predicted integral membrance or periplasmic proteins	Phage outer membrane lipoprotein Rz1
GMS130_0241	134619	134972	354	reverse	predicted membrane protein	Predicted integral membrance or periplasmic proteins	predicted membrane protein
GMS130_0242	134963	135466	504	reverse	alc	Host alteration/shut off	inhibitor of host transcription
GMS130_0243	135480	135713	234	reverse	inhibitor of host transcription	Host alteration/shut off	inhibitor of host transcription
GMS130_0244	135784	136920	1137	reverse	rnlA	Transcription	RNA ligase
GMS130_0245	136917	137327	411	reverse	denV	Nucleotide metabolism	Phage endonuclease
GMS130_0246	137354	138532	1179	reverse	nrdB	Nucleotide metabolism	Ribonucleotide reductase of class Ia (aerobic), beta subunit (EC 1.17.4.1)
GMS130_0247	138568	139359	792	reverse	hypothetical protein	Unknown function	hypothetical protein
GMS130_0248	139405	141660	2256	reverse	nrdA	Nucleotide metabolism	Ribonucleotide reductase of class Ia (aerobic), alpha subunit (EC 1.17.4.1)
GMS130_0249	141791	142651	861	reverse	TD	Nucleotide metabolism	Thymidylate synthase (EC 2.1.1.45)
GMS130_0250	142648	143229	582	reverse	frd	Nucleotide metabolism	Dihydrofolate reductase, phage-associated
GMS130_0251	143226	143567	342	reverse	hypothetical protein	Unknown function	hypothetical protein
GMS130_0252	143578	143817	240	reverse	hypothetical protein	Unknown function	hypothetical protein
GMS130_0253	143895	144149	255	reverse	hypothetical protein	Unknown function	hypothetical protein
GMS130_0254	144151	144519	369	reverse	hypothetical protein	Unknown function	hypothetical protein
GMS130_0255	144582	144944	363	reverse	hypothetical protein	Unknown function	hypothetical protein
GMS130_0256	145055	145966	912	reverse	gp32	DNA replication, recombination, repair, packaging and processing	putative single-stranded DNA binding protein
GMS130_0257	146026	146694	669	reverse	gp59	DNA replication, recombination, repair, packaging and processing	Phage DNA helicase loader
GMS130_0258	146691	146981	291	reverse	gp33	Transcription	late promoter transcription accessory protein
GMS130_0259	146965	147234	270	reverse	dsbA	Transcription	DsbA double-stranded DNA binding protein
GMS130_0260	147243	148187	945	reverse	rnh	DNA replication, recombination, repair, packaging and processing	Phage ribonuclease H (EC 3.1.26.4)
GMS130_0261	148283	152182	3900	forward	gp34	Virion proteins(Tail)	Phage long tail fiber
GMS130_0262	152191	153327	1137	forward	gp35	Virion proteins(Tail)	Phage tail fiber protein (long tail fiber)
GMS130_0263	153384	154031	648	forward	gp36	Virion proteins(Tail)	Phage tail connector protein
GMS130_0264	154040	157276	3237	forward	gp37	Virion proteins(Tail)	Phage tail fiber
GMS130_0265	157304	157849	546	forward	gp38	Virion proteins(Tail)	Phage tail fiber protein (long tail fiber) (gp38)
GMS130_0266	157890	158543	654	forward	t	Lysis	Phage holin
GMS130_0267	158540	158815	276	reverse	asiA	Transcription	AsiA anti-sigma 70 protein
GMS130_0268	158874	159038	165	reverse	hypothetical protein	Unknown function	Phage protein
GMS130_0269	159028	159147	120	reverse	hypothetical protein	Unknown function	Phage protein
GMS130_0270	159128	159406	279	reverse	hypothetical protein	Unknown function	hypothetical protein
GMS130_0271	159406	159867	462	reverse	arn	Nucleotide metabolism	Phage anti-restriction nuclease (ACLAME 1193)
GMS130_0272	159864	160196	333	reverse	hypothetical protein	Unknown function	hypothetical protein
GMS130_0273	160199	160375	177	reverse	hypothetical protein	Unknown function	hypothetical protein
GMS130_0274	160386	160994	609	reverse	motA	Transcription	MotA activator of middle period transcription
GMS130_0275	160997	161212	216	reverse	hypothetical protein	Unknown function	hypothetical protein
GMS130_0276	161327	161425	99	reverse	hypothetical protein	Unknown function	hypothetical protein
GMS130_0277	161422	162801	1380	reverse	gp52	DNA replication, recombination, repair, packaging and processing	DNA topoisomerase, phage-associated
GMS130_0278	162810	162950	141	reverse	hypothetical protein	Unknown function	Phage protein
GMS130_0279	162943	163098	156	reverse	Acridine resistance	DNA replication, recombination, repair, packaging and processing	Acridine resistance
GMS130_0280	163452	163901	450	reverse	ndd	Host alteration/shut off	Ndd nucleoid disruption protein
GMS130_0281	163975	164331	357	reverse	hypothetical protein	Unknown function	hypothetical protein
GMS130_0282	164400	164645	246	reverse	hypothetical protein	Unknown function	hypothetical protein
GMS130_0283	164642	164848	207	reverse	hypothetical protein	Unknown function	hypothetical protein
GMS130_0284	164859	164969	111	reverse	ndd.4	Predicted integral membrance or periplasmic proteins	predicted inner membrane protein
GMS130_0285	165115	165381	267	reverse	hypothetical protein	Unknown function	hypothetical protein
GMS130_0286	165378	165641	264	reverse	hypothetical protein	Unknown function	hypothetical protein
GMS130_0287	165715	165990	276	reverse	hypothetical protein	Unknown function	hypothetical protein
GMS130_0288	166038	166631	594	reverse	denB	Nucleotide metabolism	endonuclease IV
GMS130_0289	166615	166884	270	reverse	hypothetical protein	Unknown function	hypothetical protein
GMS130_0290	166888	167097	210	reverse	hypothetical protein	Unknown function	hypothetical protein
GMS130_0291	167090	167578	489	reverse	hypothetical protein	Unknown function	Phage protein
GMS130_0292	167571	168551	981	reverse	ATPase	Nucleotide metabolism	Lead, cadmium, zinc and mercury transporting ATPase (EC 3.6.3.3) (EC 3.6.3.5); Copper-translocating P-type ATPase (EC 3.6.3.4)

## Sheet: MHS112-R Annotations
Locus	Start	End	Length	Direction	Gene	Function type	Product
MHS112_0001	2	2236	2235	reverse	rIIA	Lysis	Phage rIIA lysis inhibitor
MHS112_0002	2244	2447	204	reverse	rIIA.1	Lysis	rIIA lysis inhibitor
MHS112_0003	2428	2712	285	reverse	hypothetical protein	Unknown function	hypothetical protein
MHS112_0004	2789	2941	153	reverse	hypothetical protein	Unknown function	hypothetical protein
MHS112_0005	2984	4813	1830	reverse	gp39	DNA replication, recombination, repair, packaging and processing	Phage DNA topoisomerase large subunit (EC 5.99.1.3)
MHS112_0006	4843	5196	354	reverse	hypothetical protein	Unknown function	hypothetical protein
MHS112_0007	5223	5483	261	reverse	hypothetical protein	Unknown function	hypothetical protein
MHS112_0008	5490	5666	177	reverse	hypothetical protein	Unknown function	Phage protein
MHS112_0009	5668	6042	375	reverse	goF	Transcription	putative RNA metabolism modulator
MHS112_0010	6029	6259	231	reverse	cef	Translation	Cef modifier of suppressor tRNAs
MHS112_0011	6306	6797	492	reverse	motB	Transcription	Transcriptional regulator
MHS112_0012	6877	7632	756	reverse	hypothetical protein	Unknown function	hypothetical protein
MHS112_0013	7632	7937	306	reverse	hypothetical protein	Unknown function	hypothetical protein
MHS112_0014	7957	8640	684	reverse	dexA	Nucleotide metabolism	exonuclease
MHS112_0015	8633	8872	240	reverse	hypothetical protein	Unknown function	hypothetical protein
MHS112_0016	8865	10193	1329	reverse	dda	DNA replication, recombination, repair, packaging and processing	DNA helicase, phage-associated
MHS112_0017	10190	10486	297	reverse	hypothetical protein	Unknown function	Dda.1 conserved hypothetical protein
MHS112_0018	10491	11237	747	reverse	srd	Transcription	putative anti-sigma factor
MHS112_0019	11372	11986	615	reverse	modB	Translation	ModA ADP-ribosylase
MHS112_0020	12031	12591	561	reverse	modB	Translation	ADP-ribosylase
MHS112_0021	12648	12881	234	reverse	hypothetical protein	Unknown function	hypothetical protein
MHS112_0022	12878	13057	180	reverse	hypothetical protein	Unknown function	hypothetical protein
MHS112_0023	13057	13545	489	reverse	modA.3	Transcription	ModA.3 conserved hypothetical protein
MHS112_0024	13542	13691	150	reverse	hypothetical protein	Unknown function	hypothetical protein
MHS112_0025	13688	13882	195	reverse	Srh	Transcription	Srh transcription modulator
MHS112_0026	13883	14224	342	reverse	mrh.1	Unknown function	Mrh.1 conserved hypothetical protein
MHS112_0027	14221	14418	198	reverse	hypothetical protein	Unknown function	hypothetical protein
MHS112_0028	14495	14728	234	reverse	soc	Virion proteins(Head)	Phage capsid and scaffold
MHS112_0029	14770	15288	519	reverse	gp56	Nucleotide metabolism	dCTP pyrophosphatase (EC 3.6.1.12), phage-associated (ACLAME 965)
MHS112_0030	15373	15570	198	forward	hypothetical protein	Unknown function	Phage protein
MHS112_0031	15579	15779	201	forward	hypothetical protein	Unknown function	[Enterobacteria phage IME08.]
MHS112_0032	15776	16804	1029	reverse	gp61	DNA replication, recombination, repair, packaging and processing	DNA primase (EC 2.7.7.-) / DNA helicase (EC 3.6.1.-), phage-associated
MHS112_0033	16837	17004	168	reverse	gp61.1	Virion proteins(Head)	major capsid domain-containing protein
MHS112_0034	17191	17412	222	reverse	hypothetical protein	Unknown function	Phage protein
MHS112_0035	17414	17773	360	reverse	hypothetical protein	Unknown function	hypothetical protein
MHS112_0036	17775	18215	441	reverse	hypothetical protein	Unknown function	hypothetical protein
MHS112_0037	18217	18510	294	reverse	sp	Lysis	spackle periplasmic protein
MHS112_0038	18568	18807	240	reverse	hypothetical protein	Unknown function	hypothetical protein
MHS112_0039	18808	19011	204	reverse	dmd	Translation	discriminator of mRNA degradation, phage-associated
MHS112_0040	19012	19329	318	reverse	hypothetical protein	Unknown function	hypothetical protein
MHS112_0041	19398	19700	303	reverse	hypothetical protein	Unknown function	hypothetical protein
MHS112_0042	19780	20028	249	reverse	hypothetical protein	Unknown function	hypothetical protein
MHS112_0043	20116	21546	1431	reverse	gp41	DNA replication, recombination, repair, packaging and processing	DNA primase/helicase, phage-associated
MHS112_0044	21540	21881	342	reverse	gp40	Chaperonins/assembly catalysts	Phage capsid and scaffold
MHS112_0045	21874	23052	1179	reverse	nrdB	Nucleotide metabolism	recombination protein
MHS112_0046	23132	23260	129	reverse	hypothetical protein	Unknown function	[Enterobacteria phage vB_EcoM-VR7.]
MHS112_0047	23288	23395	108	reverse	hypothetical protein	Unknown function	hypothetical protein
MHS112_0048	23395	23898	504	reverse	imm.i	Virion proteins(Head)	Phage capsid and scaffold
MHS112_0049	23909	24052	144	reverse	hypothetical protein	Unknown function	hypothetical protein
MHS112_0050	24049	24336	288	reverse	imm	Host or phage interactions	immunity to superinfection membrane protein
MHS112_0051	24364	27078	2715	reverse	gp43	DNA replication, recombination, repair, packaging and processing	DNA polymerase (EC 2.7.7.7), phage-associated
MHS112_0052	27164	27379	216	reverse	hypothetical protein	Unknown function	hypothetical protein
MHS112_0053	27381	27749	369	reverse	regA	Translation	Phage endoribonulcease translational repressor of early genes, regA
MHS112_0054	27751	28329	579	reverse	gp62	DNA replication, recombination, repair, packaging and processing	Phage DNA polymerase clamp loader subunit Gp62
MHS112_0055	28320	29279	960	reverse	gp44	DNA replication, recombination, repair, packaging and processing	Replication factor C small subunit / Phage DNA polymerase clamp loader subunit
MHS112_0056	29336	30031	696	reverse	gp45	DNA replication, recombination, repair, packaging and processing	Sliding clamp DNA polymerase accessory protein, phage associated
MHS112_0057	30062	30469	408	reverse	rpbA	Transcription	RNA polymerase binding protein
MHS112_0058	30494	30685	192	reverse	hypothetical protein	Unknown function	hypothetical protein
MHS112_0059	30721	32403	1683	reverse	gp46	DNA replication, recombination, repair, packaging and processing	Phage recombination-related endonuclease Gp46
MHS112_0060	32400	32606	207	reverse	hypothetical protein	Unknown function	Phage protein
MHS112_0061	32593	32856	264	reverse	hypothetical protein	Unknown function	hypothetical protein
MHS112_0062	32853	33872	1020	reverse	gp47	DNA replication, recombination, repair, packaging and processing	Phage recombination-related endonuclease Gp47
MHS112_0063	34070	34243	174	reverse	hypothetical protein	Unknown function	hypothetical protein
MHS112_0064	34302	34502	201	reverse	hypothetical protein	Unknown function	hypothetical protein
MHS112_0065	34486	34797	312	reverse	hypothetical protein	Unknown function	hypothetical protein
MHS112_0066	34799	35032	234	reverse	gp55	Transcription	a-gt.5 hypothetical protein
MHS112_0067	35016	35573	558	reverse	gp55	Transcription	T4-like phage RNA polymerase sigma factor for late transcription
MHS112_0068	35622	35888	267	reverse	hypothetical protein	Unknown function	hypothetical protein
MHS112_0069	35888	36154	267	reverse	hypothetical protein	Unknown function	hypothetical protein
MHS112_0070	36147	36410	264	reverse	hypothetical protein	Unknown function	hypothetical protein
MHS112_0071	36407	36733	327	reverse	hypothetical protein	Unknown function	hypothetical protein
MHS112_0072	36806	37003	198	reverse	hypothetical protein	Unknown function	Phage protein
MHS112_0073	37004	37135	132	reverse	hypothetical protein	Unknown function	hypothetical protein
MHS112_0074	37143	37436	294	reverse	hypothetical protein	Unknown function	hypothetical protein
MHS112_0075	37439	37693	255	reverse	hypothetical protein	Unknown function	Phage protein
MHS112_0076	37690	37866	177	reverse	hypothetical protein	Unknown function	Phage protein
MHS112_0077	37936	38253	318	reverse	nrdH	Nucleotide metabolism	Glutaredoxin
MHS112_0078	38234	38533	300	reverse	hypothetical protein	Unknown function	hypothetical protein
MHS112_0079	38530	38745	216	reverse	gp55.8	Predicted integral membrance or periplasmic proteins	predicted membrane protein
MHS112_0080	38754	38867	114	reverse	hypothetical protein	Unknown function	Phage protein
MHS112_0081	38860	39330	471	reverse	nrdG	Nucleotide metabolism	Ribonucleotide reductase of class III (anaerobic), activating protein (EC 1.97.1.4)
MHS112_0082	39327	41144	1818	reverse	nrdD	Nucleotide metabolism	Ribonucleotide reductase of class III (anaerobic), large subunit (EC 1.17.4.2)
MHS112_0083	41141	41614	474	reverse	gp49	DNA replication, recombination, repair, packaging and processing	recombination endonuclease VII
MHS112_0084	41650	41835	186	reverse	hypothetical protein	Unknown function	Phage protein
MHS112_0085	41835	42107	273	reverse	hypothetical protein	Unknown function	hypothetical protein
MHS112_0086	42107	42280	174	reverse	pin	Nucleotide metabolism	Pin protease inhibitor
MHS112_0087	42398	42718	321	reverse	hypothetical protein	Unknown function	hypothetical protein
MHS112_0088	42715	43023	309	reverse	hypothetical protein	Unknown function	gp49.3 hypothetical protein
MHS112_0089	43020	43208	189	reverse	hypothetical protein	Unknown function	Phage protein
MHS112_0090	43205	43372	168	reverse	hypothetical protein	Unknown function	[Enterobacteria phage IME08.]
MHS112_0091	43369	43632	264	reverse	nrdC	Nucleotide metabolism	thioredoxin
MHS112_0092	43634	43876	243	reverse	nrdC.1	Nucleotide metabolism	Thioredoxin, phage-associated
MHS112_0093	43863	44207	345	reverse	nrdC.2	Nucleotide metabolism	Thioredoxin, phage-associated
MHS112_0094	44204	45193	990	reverse	hypothetical protein	Unknown function	hypothetical protein
MHS112_0095	45252	46136	885	reverse	nrdC.5	Nucleotide metabolism	NrdC.5 conserved hypothetical protein
MHS112_0096	46138	46353	216	reverse	hypothetical protein	Unknown function	hypothetical protein
MHS112_0097	46355	47200	846	reverse	nrdC.6	Nucleotide metabolism	Thioredoxin, phage-associated
MHS112_0098	47264	47788	525	reverse	nrdC.8	Nucleotide metabolism	Thioredoxin, phage-associated
MHS112_0099	47857	48159	303	reverse	hypothetical protein	Unknown function	hypothetical protein
MHS112_0100	48166	48372	207	reverse	hypothetical protein	Unknown function	hypothetical protein
MHS112_0101	48491	49237	747	forward	hypothetical protein	Unknown function	hypothetical protein
MHS112_0102	49260	49484	225	reverse	hypothetical protein	Unknown function	hypothetical protein
MHS112_0103	49456	50466	1011	reverse	nrdC.11	Nucleotide metabolism	Thioredoxin, phage-associated
MHS112_0104	50463	50915	453	reverse	hypothetical protein	Unknown function	hypothetical protein
MHS112_0105	50926	51486	561	reverse	hypothetical protein	Unknown function	hypothetical protein
MHS112_0106	51497	51694	198	reverse	hypothetical protein	Unknown function	Phage protein
MHS112_0107	51694	51789	96	reverse	hypothetical protein	Unknown function	hypothetical protein
MHS112_0108	51786	52043	258	reverse	hypothetical protein	Unknown function	hypothetical protein
MHS112_0109	52043	52225	183	reverse	hypothetical protein	Unknown function	hypothetical protein
MHS112_0110	52230	52466	237	reverse	hypothetical protein	Unknown function	[Shigella phage SP18.]
MHS112_0111	52466	52672	207	reverse	hypothetical protein	Unknown function	hypothetical protein
MHS112_0112	52771	53154	384	reverse	hypothetical protein	Unknown function	Phage protein
MHS112_0113	53144	53437	294	reverse	hypothetical protein	Unknown function	hypothetical protein
MHS112_0114	53510	53785	276	reverse	hypothetical protein	Unknown function	Phage protein
MHS112_0115	53793	54365	573	reverse	tk	Nucleotide metabolism	Thymidine kinase (EC 2.7.1.21)
MHS112_0116	54375	54560	186	reverse	hypothetical protein	Unknown function	hypothetical protein
MHS112_0117	54557	54763	207	reverse	hypothetical protein	Unknown function	hypothetical protein
MHS112_0118	54741	55214	474	reverse	hypothetical protein	Unknown function	Phage protein
MHS112_0119	55211	55570	360	reverse	vs	Translation	Valyl-tRNA synthetase
MHS112_0120	55573	56076	504	reverse	hypothetical protein	Unknown function	Vs.1 conserved hypothetical protein
MHS112_0121	56126	56623	498	reverse	regB	Nucleotide metabolism	RegB site-specific RNA endonuclease
MHS112_0122	56641	56946	306	reverse	hypothetical protein	Unknown function	hypothetical protein
MHS112_0123	56946	57224	279	reverse	hypothetical protein	Unknown function	Phage protein
MHS112_0124	57221	57439	219	reverse	hypothetical protein	Unknown function	hypothetical protein
MHS112_0125	57432	57728	297	reverse	hypothetical protein	Unknown function	Phage protein
MHS112_0126	57725	58252	528	reverse	hypothetical protein	Unknown function	Phage protein
MHS112_0127	58412	58711	300	reverse	hypothetical protein	Unknown function	hypothetical protein
MHS112_0128	58768	59031	264	reverse	hypothetical protein	Unknown function	hypothetical protein
MHS112_0129	59080	59496	417	reverse	denV	Nucleotide metabolism	Phage endonuclease
MHS112_0130	59552	59821	270	reverse	hypothetical protein	Unknown function	hypothetical protein
MHS112_0131	59825	60319	495	reverse	E	Lysis	Phage lysozyme R (EC 3.2.1.17)
MHS112_0132	60346	60804	459	reverse	nudE	Nucleotide metabolism	nudix hydrolase
MHS112_0133	60797	61033	237	reverse	hypothetical protein	Unknown function	hypothetical protein
MHS112_0134	61030	61617	588	reverse	predicted membrane protein	Predicted integral membrance or periplasmic proteins	e.2 conserved hypothetical predicted membrane protein
MHS112_0135	61617	62303	687	reverse	hypothetical protein	Unknown function	hypothetical protein
MHS112_0136	62363	63322	960	reverse	hypothetical protein	Unknown function	hypothetical protein
MHS112_0137	63336	63503	168	reverse	hypothetical protein	Unknown function	hypothetical protein
MHS112_0138	63514	63714	201	reverse	hypothetical protein	Unknown function	hypothetical protein
MHS112_0139	63898	64125	228	reverse	hypothetical protein	Unknown function	hypothetical protein
MHS112_0140	64119	64352	234	reverse	hypothetical protein	Unknown function	hypothetical protein
MHS112_0141	64591	64788	198	reverse	hypothetical protein	Unknown function	hypothetical protein
MHS112_0142	64798	65079	282	reverse	hypothetical protein	Unknown function	hypothetical protein
MHS112_0143	65089	65379	291	reverse	hypothetical protein	Unknown function	hypothetical protein
MHS112_0144	65376	65729	354	reverse	e.3	Virion proteins(Head)	head outer capsid protein
MHS112_0145	65716	66075	360	reverse	E.4	Predicted integral membrance or periplasmic proteins	predicted membrane protein
MHS112_0146	66050	66604	555	reverse	hypothetical protein	Unknown function	Phage protein
MHS112_0147	66647	67240	594	reverse	hypothetical protein	Unknown function	hypothetical protein
MHS112_0148	67313	67618	306	reverse	hypothetical protein	Unknown function	hypothetical protein
MHS112_0149	67702	68145	444	reverse	hypothetical protein	Unknown function	hypothetical protein
MHS112_0150	68219	68515	297	reverse	hypothetical protein	Unknown function	hypothetical protein
MHS112_0151	68598	68711	114	reverse	hypothetical protein	Unknown function	hypothetical protein
MHS112_0152	68708	69106	399	reverse	hypothetical protein	Unknown function	hypothetical protein
MHS112_0153	69248	69802	555	reverse	hypothetical protein	Unknown function	Phage protein
MHS112_0154	69892	70275	384	reverse	hypothetical protein	Unknown function	hypothetical protein
MHS112_0155	70513	70752	240	reverse	hypothetical protein	Unknown function	hypothetical protein
MHS112_0156	70771	70844	74	reverse	tRNA-Arg-TCT	Translation	tRNA-Arg-TCT
MHS112_0157	70847	70920	74	reverse	tRNA-Met-CAT	Translation	tRNA-Met-CAT
MHS112_0158	70926	71195	270	reverse	hypothetical protein	Unknown function	Phage protein
MHS112_0159	71316	71792	477	reverse	hypothetical protein	Unknown function	Phage protein
MHS112_0160	71789	72175	387	reverse	hypothetical protein	Unknown function	Phage protein
MHS112_0161	72177	72395	219	reverse	Trna.4	Virion proteins(Head)	Trna.4 conserved hypothetical protein
MHS112_0162	72420	72704	285	reverse	hypothetical protein	Unknown function	hypothetical protein
MHS112_0163	72729	73007	279	reverse	hypothetical protein	Unknown function	hypothetical protein
MHS112_0164	73063	73362	300	reverse	hypothetical protein	Unknown function	hypothetical protein
MHS112_0165	73371	73643	273	reverse	hypothetical protein	Unknown function	hypothetical protein
MHS112_0166	73652	74017	366	reverse	hypothetical protein	Unknown function	hypothetical protein
MHS112_0167	74045	74500	456	reverse	gp57B	Translation	57B conserved hypothetical protein
MHS112_0168	74500	74736	237	reverse	57A	Chaperonins/assembly catalysts	Phage tail fiber assembly protein
MHS112_0169	74736	75413	678	reverse	gp1	Nucleotide metabolism	dNMP kinase
MHS112_0170	75410	76009	600	reverse	gp3	Virion proteins(Tail)	Phage tail completion protein
MHS112_0171	76095	76754	660	reverse	mobB	Nucleotide metabolism	putative mobile endonuclease
MHS112_0172	76751	77578	828	reverse	gp2	Virion proteins(Head)	DNA end protector protein
MHS112_0173	77575	78024	450	reverse	gp4	Virion proteins(Head)	head completion protein
MHS112_0174	78073	78675	603	forward	gp53	Virion proteins(Tail)	baseplate wedge subunit
MHS112_0175	78672	80414	1743	forward	gp5	Virion proteins(Tail)	Phage baseplate hub structural protein / Phage lysozyme R (EC 3.2.1.17)
MHS112_0176	80449	80946	498	forward	gp5.1	Virion proteins(Neck)	neck protein
MHS112_0177	80946	81239	294	forward	gp5.4	Virion proteins(Tail)	baseplate puncturing device
MHS112_0178	81248	83194	1947	forward	gp6	Virion proteins(Tail)	baseplate wedge subunit
MHS112_0179	83226	86321	3096	forward	gp7	Virion proteins(Tail)	Phage baseplate wedge initiator (T4-like gp7)
MHS112_0180	86314	87318	1005	forward	gp8	Virion proteins(Tail)	baseplate wedge tail fiber connector
MHS112_0181	87383	88252	870	forward	gp9	Virion proteins(Tail)	Phage baseplate wedge tail fiber connector (T4-like gp9)
MHS112_0182	88252	90063	1812	forward	gp10	Virion proteins(Tail)	Phage baseplate wedge subunit and tail pin (T4-like gp10)
MHS112_0183	90063	90728	666	forward	gp11	Virion proteins(Tail)	Phage baseplate wedge tail fiber connector (T4-like gp9)
MHS112_0184	90728	92278	1551	forward	gp12	Virion proteins(Tail)	Phage tail fibers
MHS112_0185	92287	93912	1626	forward	wac	Virion proteins(Neck)	Phage neck whiskers
MHS112_0186	93964	94902	939	forward	gp13	Virion proteins(Neck)	Phage neck protein
MHS112_0187	94902	95687	786	forward	gp14	Virion proteins(Neck)	Phage neck protein
MHS112_0188	95731	96606	876	forward	gp15	Virion proteins(Tail)	Phage tail completion protein
MHS112_0189	96603	97094	492	forward	gp16	Virion proteins(Tail)	Phage terminase, small subunit
MHS112_0190	97078	98910	1833	forward	gp17	DNA replication, recombination, repair, packaging and processing	Phage terminase, large subunit
MHS112_0191	98943	100922	1980	forward	gp18	Virion proteins(Tail)	Phage tail sheath
MHS112_0192	100990	101595	606	forward	nrdC.6	Virion proteins(Head)	gp19.1 hypothetical protein
MHS112_0193	101791	102282	492	forward	gp19	Virion proteins(Tail)	tail fibers protein
MHS112_0194	102340	103914	1575	forward	gp20	Virion proteins(Head)	putative portal vertex protein
MHS112_0195	103914	104174	261	forward	gp67	Virion proteins(Head)	Phage prohead core protein
MHS112_0196	104174	104602	429	forward	gp68	Virion proteins(Head)	Phage capsid and scaffold
MHS112_0197	104602	105240	639	forward	gp21	Chaperonins/assembly catalysts	Phage prohead assembly (scaffolding) protein
MHS112_0198	105273	106091	819	forward	gp22	Chaperonins/assembly catalysts	Phage prohead assembly (scaffolding) protein
MHS112_0199	106113	107672	1560	forward	gp23	Virion proteins(Head)	major capsid protein
MHS112_0200	107723	108004	282	reverse	hypothetical protein	Unknown function	hypothetical protein
MHS112_0201	108110	109390	1281	forward	gp24	Virion proteins(Head)	capsid vertex protein
MHS112_0202	109419	110423	1005	reverse	rnlB	Transcription	RNA ligase
MHS112_0203	110554	110817	264	reverse	hypothetical protein	Unknown function	hypothetical protein
MHS112_0204	110814	111005	192	reverse	hypothetical protein	Unknown function	hypothetical protein
MHS112_0205	111134	111982	849	reverse	hoc	Virion proteins(Head)	capsid and scaffold protein
MHS112_0206	111992	112657	666	reverse	inh	Virion proteins(Head)	Inh inhibitor of gp21 prohead protease
MHS112_0207	112712	114211	1500	forward	UvsW	DNA replication, recombination, repair, packaging and processing	Phage DNA helicase
MHS112_0208	114211	114438	228	forward	uvsW	DNA replication, recombination, repair, packaging and processing	Phage DNA helicase
MHS112_0209	114496	114663	168	reverse	UvsY.2	Predicted integral membrance or periplasmic proteins	UvsY.2
MHS112_0210	114692	114802	111	reverse	hypothetical protein	Unknown function	hypothetical protein
MHS112_0211	114803	115036	234	reverse	hypothetical protein	Unknown function	hypothetical protein
MHS112_0212	115036	115470	435	reverse	uvsY	DNA replication, recombination, repair, packaging and processing	Single stranded DNA-binding protein, phage-associated
MHS112_0213	115524	115898	375	reverse	gp25	Virion proteins(Tail)	baseplate wedge subunit
MHS112_0214	115914	116537	624	reverse	gp26	Virion proteins(Tail)	Phage baseplate hub subunit
MHS112_0215	116591	117343	753	forward	gp51	Virion proteins(Tail)	Phage baseplate
MHS112_0216	117340	118509	1170	forward	gp27	Virion proteins(Tail)	baseplate hub subunit
MHS112_0217	118463	118981	519	forward	gp28	Virion proteins(Tail)	Phage baseplate hub
MHS112_0218	118974	120719	1746	forward	gp29	Virion proteins(Tail)	Phage baseplate hub
MHS112_0219	120728	121822	1095	forward	gp48	Virion proteins(Tail)	Phage baseplate tail tube cap (T4-like gp48)
MHS112_0220	121822	122781	960	forward	gp54	Virion proteins(Tail)	tail assembly protein
MHS112_0221	122809	123132	324	reverse	hypothetical protein	Unknown function	hypothetical protein
MHS112_0222	123163	125223	2061	reverse	alt	Transcription	RNA polymerase ADP-ribosylase
MHS112_0223	125282	126814	1533	reverse	gp30	DNA replication, recombination, repair, packaging and processing	DNA ligase, phage-associated
MHS112_0224	126824	127102	279	reverse	gp30.1	Virion proteins(Tail)	baseplate tail tube cap protein
MHS112_0225	127102	127926	825	reverse	hypothetical protein	Unknown function	hypothetical protein
MHS112_0226	127923	128381	459	reverse	gp30.3	Unknown function	phage T4-like protein, non-cyanophages only # T4 GC 1630
MHS112_0227	128374	128586	213	reverse	gp30.4	Virion proteins(Tail)	putative baseplate hub
MHS112_0228	128588	128782	195	reverse	hypothetical protein	Unknown function	hypothetical protein
MHS112_0229	128782	129069	288	reverse	hypothetical protein	Unknown function	Phage protein
MHS112_0230	129106	129471	366	reverse	hypothetical protein	Unknown function	hypothetical protein
MHS112_0231	129543	129911	369	reverse	hypothetical protein	Unknown function	hypothetical protein
MHS112_0232	130027	130188	162	reverse	hypothetical protein	Unknown function	hypothetical protein
MHS112_0233	130220	130366	147	reverse	hypothetical protein	Unknown function	hypothetical protein
MHS112_0234	130485	130739	255	reverse	rIII	Lysis	rIII lysis inhibition accessory protein
MHS112_0235	130911	131234	324	reverse	gp31	Chaperonins/assembly catalysts	Phage capsid assembly chaperone
MHS112_0236	131290	131589	300	reverse	gp31.1	Virion proteins(Tail)	Phage tail fibers
MHS112_0237	131592	131825	234	reverse	gp31.2	Virion proteins(Tail)	Phage tail fibers
MHS112_0238	131825	132406	582	reverse	cd	Nucleotide metabolism	dCMP deaminase (EC 3.5.4.12)
MHS112_0239	132407	132742	336	reverse	hypothetical protein	Unknown function	hypothetical protein
MHS112_0240	132739	132984	246	reverse	hypothetical protein	Unknown function	hypothetical protein
MHS112_0241	132984	133526	543	reverse	hypothetical protein	Unknown function	hypothetical protein
MHS112_0242	133587	133865	279	reverse	hypothetical protein	Unknown function	hypothetical protein
MHS112_0243	133937	134152	216	reverse	hypothetical protein	Unknown function	hypothetical protein
MHS112_0244	134145	134342	198	reverse	hypothetical protein	Unknown function	hypothetical protein
MHS112_0245	134342	135247	906	reverse	pseT	Nucleotide metabolism	3'-phosphatase, 5'-polynucleotide kinase, phage-associated
MHS112_0246	135244	135564	321	reverse	hypothetical protein	Unknown function	Phage protein
MHS112_0247	135561	136097	537	reverse	hypothetical protein	Unknown function	hypothetical protein
MHS112_0248	136109	136216	108	reverse	hypothetical protein	Unknown function	hypothetical protein
MHS112_0249	136213	136503	291	reverse	pseT.2	Predicted integral membrance or periplasmic proteins	Phage outer membrane lipoprotein Rz1
MHS112_0250	136500	136853	354	reverse	Rz1	Predicted integral membrance or periplasmic proteins	predicted membrane protein
MHS112_0251	136844	137347	504	reverse	alc	Host alteration/shut off	inhibitor of host transcription
MHS112_0252	137361	137594	234	reverse	alc	Host alteration/shut off	inhibitor of host transcription
MHS112_0253	137666	138802	1137	reverse	rnlA	Transcription	RNA ligase
MHS112_0254	138799	139209	411	reverse	denA	Nucleotide metabolism	Phage endonuclease
MHS112_0255	139236	140414	1179	reverse	nrdB	Nucleotide metabolism	Ribonucleotide reductase of class Ia (aerobic), beta subunit (EC 1.17.4.1)
MHS112_0256	140453	142708	2256	reverse	nrdA	Nucleotide metabolism	Ribonucleotide reductase of class Ia (aerobic), alpha subunit (EC 1.17.4.1)
MHS112_0257	142742	142987	246	reverse	hypothetical protein	Unknown function	hypothetical protein
MHS112_0258	143047	143346	300	reverse	hypothetical protein	Unknown function	Phage protein (ACLAME 596)
MHS112_0259	143408	143605	198	reverse	hypothetical protein	Unknown function	hypothetical protein
MHS112_0260	143605	144465	861	reverse	TD	Nucleotide metabolism	Thymidylate synthase (EC 2.1.1.45)
MHS112_0261	144462	145043	582	reverse	frd	Nucleotide metabolism	Dihydrofolate reductase, phage-associated
MHS112_0262	145040	145381	342	reverse	hypothetical protein	Unknown function	Phage protein
MHS112_0263	145392	145631	240	reverse	hypothetical protein	Unknown function	hypothetical protein
MHS112_0264	145709	145963	255	reverse	hypothetical protein	Unknown function	hypothetical protein
MHS112_0265	145965	146333	369	reverse	hypothetical protein	Unknown function	hypothetical protein
MHS112_0266	146391	146618	228	reverse	frd.3	Unknown function	Frd.3 conserved hypothetical protein
MHS112_0267	146681	147043	363	reverse	hypothetical protein	Unknown function	hypothetical protein
MHS112_0268	147153	148064	912	reverse	gp32	DNA replication, recombination, repair, packaging and processing	putative single-stranded DNA binding protein
MHS112_0269	148125	148793	669	reverse	gp59	DNA replication, recombination, repair, packaging and processing	Phage DNA helicase loader
MHS112_0270	148790	149080	291	reverse	gp33	Transcription	late promoter transcription accessory protein
MHS112_0271	149064	149333	270	reverse	dsbA	Transcription	DsbA double-stranded DNA binding protein
MHS112_0272	149342	150286	945	reverse	rnh	DNA replication, recombination, repair, packaging and processing	Phage ribonuclease H (EC 3.1.26.4)
MHS112_0273	150383	154366	3984	forward	gp34	Virion proteins(Tail)	Phage long tail fiber
MHS112_0274	154375	155505	1131	forward	gp35	Virion proteins(Tail)	Phage long tail fiber
MHS112_0275	155573	156220	648	forward	gp36	Virion proteins(Tail)	Phage tail connector protein
MHS112_0276	156229	159471	3243	forward	gp37	Virion proteins(Tail)	Phage tail fiber protein
MHS112_0277	159501	160370	870	forward	gp7	Virion proteins(Tail)	Phage tail fibers
MHS112_0278	160413	161066	654	forward	t	Lysis	Phage holin
MHS112_0279	161063	161338	276	reverse	asiA	Transcription	AsiA anti-sigma 70 protein
MHS112_0280	161397	161561	165	reverse	hypothetical protein	Unknown function	Phage protein
MHS112_0281	161551	161670	120	reverse	hypothetical protein	Unknown function	Phage protein
MHS112_0282	161651	161929	279	reverse	hypothetical protein	Unknown function	hypothetical protein
MHS112_0283	161929	162417	489	reverse	hypothetical protein	Unknown function	hypothetical protein
MHS112_0284	162414	162752	339	reverse	hypothetical protein	Unknown function	hypothetical protein
MHS112_0285	162749	163081	333	reverse	hypothetical protein	Unknown function	hypothetical protein
MHS112_0286	163089	163697	609	reverse	motA	Transcription	MotA activator of middle period transcription
MHS112_0287	163700	163915	216	reverse	hypothetical protein	Unknown function	hypothetical protein
MHS112_0288	164030	164128	99	reverse	hypothetical protein	Unknown function	hypothetical protein
MHS112_0289	164125	165504	1380	reverse	gp52	DNA replication, recombination, repair, packaging and processing	DNA topoisomerase, phage-associated
MHS112_0290	165513	165653	141	reverse	hypothetical protein	Unknown function	Phage protein
MHS112_0291	165646	165798	153	reverse	Acridine resistance	DNA replication, recombination, repair, packaging and processing	Acridine resistance
MHS112_0292	165888	166337	450	reverse	ndd	Host alteration/shut off	Ndd nucleoid disruption protein
MHS112_0293	166411	166755	345	reverse	hypothetical protein	Unknown function	hypothetical protein
MHS112_0294	166824	167069	246	reverse	hypothetical protein	Unknown function	hypothetical protein
MHS112_0295	167066	167272	207	reverse	hypothetical protein	Unknown function	hypothetical protein
MHS112_0296	167283	167399	117	reverse	ndd.4	Predicted integral membrance or periplasmic proteins	predicted inner membrane protein
MHS112_0297	167545	167811	267	reverse	hypothetical protein	Unknown function	hypothetical protein
MHS112_0298	167822	167977	156	reverse	hypothetical protein	Unknown function	hypothetical protein
MHS112_0299	168057	168332	276	reverse	denB.1	Nucleotide metabolism	hypothetical protein
MHS112_0300	168380	168973	594	reverse	denB	Nucleotide metabolism	endonuclease IV
MHS112_0301	168978	169298	321	reverse	hypothetical protein	Unknown function	hypothetical protein
MHS112_0302	169302	169499	198	reverse	hypothetical protein	Unknown function	hypothetical protein
MHS112_0303	169533	170507	975	reverse	rIIB	Lysis	Lead, cadmium, zinc and mercury transporting ATPase (EC 3.6.3.3) (EC 3.6.3.5); Copper-translocating P-type ATPase (EC 3.6.3.4)
